# Supplementary material for: Spontaneous improvement of carbohydrate-deficient transferrin in PMM2-CDG without mannose observed in CDG natural history study
Source: Orphanet J Rare Dis. 2021 Feb 25;16:102. doi: 10.1186/s13023-021-01751-2 (PMC7908710; doi:10.1186/s13023-021-01751-2)
Supplement: Supplementary file 1 — Additional file 1. Source data: measurement of transferrin glycoyslation in individual patients. [file 13023_2021_1751_MOESM1_ESM.xlsx]

## Sheet: Raw_data
Patient identifier	Deceased0orAlive1	gender (M/F)	mutation 1	mutation 2	amino acid change 1	amino acid change 2	Age at sample (Months)	Monoglycosylate/diglycosylated (ration)	Aglycosylated/Diglycosylated ratio
1	0	M	c.691G>A	c.422G>A	p.Val231Met	p.Arg141His	0.624658	1.134	1.176
2	0	F	c.691G>A	c.422G>A	p.Val231Met	p.Arg141His	2.86027	1.681	0.977
3	0	F	c.691G>A	c.422G>A	p.Val231Met	p.Arg141His	1.87397	2.083	2.297
4	0	F	c.160dupG	c.385G>A	p.E54Gfs*6	p.Val129Met	3.05753	0.67	0.228
5	0	M	c.691G>A	c.368G>A	p.Val231Met	p.Arg123Gln	6.57534	1.458	0.297
6	1	F	c.357C>A	c.422G>A	p.Phe119Leu	p.Arg141His	16.8	1.207	0.806
6	1	F	c.357C>A	c.422G>A	p.Phe119Leu	p.Arg141His	77.0301	0.608	0.018
6	1	F	c.357C>A	c.422G>A	p.Phe119Leu	p.Arg141His	85.874	0.258	0.046
6	1	F	c.357C>A	c.422G>A	p.Phe119Leu	p.Arg141His	91.726	0.11	0.038
7	1	M	c.337C>T	c.422G>A	p.Pro113Ser	p.Arg141His	18.5753	0.977	0.615
7	1	M	c.337C>T	c.422G>A	p.Pro113Ser	p.Arg141His	58.9479	0.789	0.192
7	1	M	c.337C>T	c.422G>A	p.Pro113Ser	p.Arg141His	63.5507	0.653	0.129
7	1	M	c.337C>T	c.422G>A	p.Pro113Ser	p.Arg141His	69.5342	0.539	0.19
7	1	M	c.337C>T	c.422G>A	p.Pro113Ser	p.Arg141His	75.5178	0.61	0.244
7	1	M	c.337C>T	c.422G>A	p.Pro113Ser	p.Arg141His	81.7315	0.473	0.219
8	1	M	c.385G>A	c.422G>A	p.Val129Met	p.Arg141His	5.7863	2.628	2.381
8	1	M	c.385G>A	c.422G>A	p.Val129Met	p.Arg141His	31.8575	2.62	0.842
8	1	M	c.385G>A	c.422G>A	p.Val129Met	p.Arg141His	38.9918	1.323	0.516
8	1	M	c.385G>A	c.422G>A	p.Val129Met	p.Arg141His	44.7452	0.93	0.61
8	1	M	c.385G>A	c.422G>A	p.Val129Met	p.Arg141His	49.8082	1.685	0.447
8	1	M	c.385G>A	c.422G>A	p.Val129Met	p.Arg141His	56.9425	1.427	0.254
8	1	M	c.385G>A	c.422G>A	p.Val129Met	p.Arg141His	64	2.042	0.506
9	1	M	c.44G>C	c.44G>C	p.Gly15Ala	p.Gly15Ala	6.04932	0.462	0.094
9	1	M	c.44G>C	c.44G>C	p.Gly15Ala	p.Gly15Ala	20.4493	1.045	0.326
9	1	M	c.44G>C	c.44G>C	p.Gly15Ala	p.Gly15Ala	27.5836	0.663	0.13
9	1	M	c.44G>C	c.44G>C	p.Gly15Ala	p.Gly15Ala	38.8932	0.43	0.334
9	1	M	c.44G>C	c.44G>C	p.Gly15Ala	p.Gly15Ala	46.1918	0.228	0.18
9	1	M	c.44G>C	c.44G>C	p.Gly15Ala	p.Gly15Ala	56.3178	0.2	0.07
10	1	M	c.323C>T	c.422G>A	p.Ala108Val	p.Arg141His	22.4548	0.061	0.052
10	1	M	c.323C>T	c.422G>A	p.Ala108Val	p.Arg141His	28.9644	0.042	0.03
11	1	M	c.415G>A	c.647A>G	p.Glu139Lys	p.Asn216Ser	821.786	0.062	0.021
11	1	M	c.415G>A	c.647A>G	p.Glu139Lys	p.Asn216Ser	829.447	0.053	0.027
11	1	M	c.415G>A	c.647A>G	p.Glu139Lys	p.Asn216Ser	839.342	0.15	0.188
11	1	M	c.415G>A	c.647A>G	p.Glu139Lys	p.Asn216Ser	848.778	0.038	0.031
12	1	F	c.691G>A	c.422G>A	p.Val231Met	p.Arg141His	24.9205	2.275	0.688
12	1	F	c.691G>A	c.422G>A	p.Val231Met	p.Arg141His	35.1123	0.66	0.39
12	1	F	c.691G>A	c.422G>A	p.Val231Met	p.Arg141His	37.7096	0.72	0.089
13	1	M	c.338C>T	Deletion	p.Pro113Leu	Exon 3-7	21.6658	2.338	0.536
13	1	M	c.338C>T	Deletion	p.Pro113Leu	Exon 3-7	34.9479	1.06	0.384
14	1	M	c.44G>C	c.422G>A	p.Gly15Ala	p.Arg141His	8.02192	1.552	0.217
14	1	M	c.44G>C	c.422G>A	p.Gly15Ala	p.Arg141His	11.3425	0.93	0.358
14	1	M	c.44G>C	c.422G>A	p.Gly15Ala	p.Arg141His	21.074	0.242	0.058
15	1	F	c.710C>T	c.422G>A	p.Thr237Met	p.Arg141His	320.877	0.45	0.073
16	1	F	c.686A>C	c.422G>A	p.Tyr229Ser	p.Arg141His	17.326	0.654	0.259
16	1	F	c.686A>C	c.422G>A	p.Tyr229Ser	p.Arg141His	171.781	0.477	0.06
17	1	F	c.722G>C	c.422G>A	p.Cys241Ser	p.Arg141His	9.10685	1.22	0.797
18	1	M	c.338C>T	c.422G>A	p.Pro113Leu	p.Arg141His	448	0.67	0.195
18	1	M	c.338C>T	c.422G>A	p.Pro113Leu	p.Arg141His	454	0.92	0.31
18	1	M	c.338C>T	c.422G>A	p.Pro113Leu	p.Arg141His	463	0.74	0.283
19	1	M	c.338C>T	c.422G>A	p.Pro113Leu	p.Arg141His	383	0.6	0.219
19	1	M	c.338C>T	c.422G>A	p.Pro113Leu	p.Arg141His	389	0.5	0.188
19	1	M	c.338C>T	c.422G>A	p.Pro113Leu	p.Arg141His	398	0.62	0.268
20	1	M	c.470T>C	c.531G>C	p.Phe157Ser	p.Gln177His	18	0.68	0.185
20	1	M	c.470T>C	c.531G>C	p.Phe157Ser	p.Gln177His	65	0.49	0.176
20	1	M	c.470T>C	c.531G>C	p.Phe157Ser	p.Gln177His	72	0.5	0.207
21	1	M	c.647A>T	c.422G>A	p.Asn216Ile	p.Arg141His	10	1.522	0.915
21	1	M	c.647A>T	c.422G>A	p.Asn216Ile	p.Arg141His	49	1.29	0.451
21	1	M	c.647A>T	c.422G>A	p.Asn216Ile	p.Arg141His	60	1.1	0.348
21	1	M	c.647A>T	c.422G>A	p.Asn216Ile	p.Arg141His	66	0.52	0.181
21	1	M	c.647A>T	c.422G>A	p.Asn216Ile	p.Arg141His	74	0.56	0.194
21	1	M	c.647A>T	c.422G>A	p.Asn216Ile	p.Arg141His	79	0.65	0.194
22	1	M	c.323C>T	c.710C>G	p.Ala108Val	p.Thr237Arg	20	0.473	0.049
22	1	M	c.323C>T	c.710C>G	p.Ala108Val	p.Thr237Arg	141	0.48	0.09
22	1	M	c.323C>T	c.710C>G	p.Ala108Val	p.Thr237Arg	156	0.37	0.087
1	1	m	c.26G>A	c.442G>A	p.Cys9Tyr	p.Asp148Asn	280	0.51	1.34
1	1	m	c.26G>A	c.442G>A	p.Cys9Tyr	p.Asp148Asn	288	0.46	1.47
2	1	m	c.691G>A	c.422G>A	p.Val231Met	p.Arg141His	36	0.44	0.048
2	1	m	c.691G>A	c.422G>A	p.Val231Met	p.Arg141His	40.5	0.3	0.028
3	1	m	c.357C>A	c.422G>A	p.Phe119Leu	p.Arg141His	63.5	0.41	0.032
3	1	m	c.357C>A	c.422G>A	p.Phe119Leu	p.Arg141His	68	0.4	0.032
3	1	m	c.357C>A	c.422G>A	p.Phe119Leu	p.Arg141His	76.5	0.3	0.016
3	1	m	c.357C>A	c.422G>A	p.Phe119Leu	p.Arg141His	81	0.31	0.023
3	1	m	c.357C>A	c.422G>A	p.Phe119Leu	p.Arg141His	83	0.14	0.005
4	1	f	c.415G>A	c.422G>A	p.Glu139Lys	p.Arg141His	78	0.14	0.005
4	1	f	c.415G>A	c.422G>A	p.Glu139Lys	p.Arg141His	83.5	0.06	0.003
5	1	f	c.422 G>A	c.640-23A>G (splice site mutation in intron 7)	p.Arg141His	loss of exon 8 at RNA level	134	0.05	0.002
5	1	f	c.422 G>A	c.640-23A>G (splice site mutation in intron 7)	p.Arg141His	loss of exon 8 at RNA level	139	0.03	0.002
6	1	m	c.422G>A	c.357C>A	p.Arg141His	p.Phe119Leu	20.5	0.73	0.153
6	1	m	c.422G>A	c.357C>A	p.Arg141His	p.Phe119Leu	27	0.69	0.12
6	1	m	c.422G>A	c.357C>A	p.Arg141His	p.Phe119Leu	39	0.41	0.05
7	1	m	c.422G>A	c.357C>A	p.Arg141His	p.Phe119Leu	314	1.49	0.665
7	1	m	c.422G>A	c.357C>A	p.Arg141His	p.Phe119Leu	325	0.91	0.521
	1	m	c.422G>A	c.357C>A	p.Arg141His	p.Phe119Leu	341	1.31	0.656
8	1	m	c.422G>A	c.458T>C	p.Arg141His	p.Ile153Thr	175	0.91	0.396
8	1	m	c.422G>A	c.458T>C	p.Arg141His	p.Ile153Thr	181	1.01	0.483
8	1	m	c.422G>A	c.458T>C	p.Arg141His	p.Ile153Thr	187	1.05	0.369
	1	m	c.422G>A	c.458T>C	p.Arg141His	p.Ile153Thr	197	0.85	0.367
9	1	m	c.470T>C	c.710c>T	p.Phe157Ser	p.Thr237Met	151	0.37	0.039
9	1	m	c.470T>C	c.710c>T	p.Phe157Ser	p.Thr237Met	155	0.37	0.036
10	1	m	c.442G>A	c.338 C>T	Asp148Asn	Pro113Leu	67	0.94	0.299
10	1	m	c.442G>A	c.338 C>T	Asp148Asn	Pro113Leu	74	0.9	0.287
11	1	m	c.422G>A	c.640-23A>G (splice site mutation in intron 7)	p.Arg141His	loss of exon 8 at RNA level	109	0.06	0.003
11	1	m	c.422G>A	c.640-23A>G (splice site mutation in intron 7)	p.Arg141His	loss of exon 8 at RNA level	114	0.04	0.003
12	1	f	c.357C>A	c.357C>A	p.F119L	p.F119L	394	0.23	0.016
12	1	f	c.357C>A	c.357C>A	p.F119L	p.F119L	400.5	0.43	0.038
12	1	f	c.357C>A	c.357C>A	p.F119L	p.F119L	407	0.36	0.043
12	1	f	c.357C>A	c.357C>A	p.F119L	p.F119L	411	0.55	0.128
13	1	m	c.422G>A	c.722G>C	p.Arg141His	p.Cys241Ser	127	0.04	0.003
13	1	m	c.422G>A	c.722G>C	p.Arg141His	p.Cys241Ser	132.5	0.04	0.004
13	1	m	c.422G>A	c.722G>C	p.Arg141His	p.Cys241Ser	138	0.06	0.004
13	1	m	c.422G>A	c.722G>C	p.Arg141His	p.Cys241Ser	145	0.05	0.005
13	1	m	c.422G>A	c.722G>C	p.Arg141His	p.Cys241Ser	150	0.06	0.004
14	1	f	c.338C>T	c.710C>G	p.Pro113Leu	p.Thr234Arg	59	0.04	0.003
14	1	f	c.338C>T	c.710C>G	p.Pro113Leu	p.Thr234Arg	65	0.05	0.005
14	1	f	c.338C>T	c.710C>G	p.Pro113Leu	p.Thr234Arg	71	0.04	0.002
14	1	f	c.338C>T	c.710C>G	p.Pro113Leu	p.Thr234Arg	77	0.04	0.004
15	1	f	c.563A>G	c.691G>A	p.Asp188Gly	p.Val23IMet	90	0.34	0.032
15	1	f	c.563A>G	c.691G>A	p.Asp188Gly	p.Val23IMet	97	0.3	0.031
